# Supplementary material for: Intimate partner violence in Nepal: Latent patterns and association with depressive symptoms
Source: SSM Popul Health. 2019 Nov 20;9:100481. doi: 10.1016/j.ssmph.2019.100481 (PMC6978479; doi:10.1016/j.ssmph.2019.100481)
Supplement: Multimedia component 1 [file mmc1.xml]

<?xml version="1.0" encoding="UTF-8" standalone="no"?><data:data><datasets><author>cari.j.clark@emory.edu</author><type>0</type><dataset><value>3</value><reason>Other (please explain)</reason><comments>Data will be made publicly available according to What Works to Prevent Violence Against Women and Girls policy. </comments></dataset></datasets></data:data>
